# Supplementary material for: Pharmacological Inhibition of Spleen Tyrosine Kinase Suppressed Neuroinflammation and Cognitive Dysfunction in LPS-Induced Neurodegeneration Model
Source: Cells. 2022 May 28;11(11):1777. doi: 10.3390/cells11111777 (PMC9179326; doi:10.3390/cells11111777)
Supplement: Supplementary file 1 [file cells-11-01777-s001.zip]

Archive with 1 entries (1 files):
- cells-1709593-supplementary.pdf
